# Supplementary material for: Comparative transcriptome analysis reveals genes associated with variation in liver copper concentration in Polish Merino sheep
Source: Sci Rep. 2025 Jun 4;15:19576. doi: 10.1038/s41598-025-04330-8 (PMC12137654; doi:10.1038/s41598-025-04330-8)
Supplement: Supplementary file 1 — Supplementary Material 1 [file 41598_2025_4330_MOESM1_ESM.xlsx]

## Sheet: Sheet1
Title: Comparative transcriptome analysis reveals genes associated with variation in liver copper concentration in Polish Merino sheep
Author list: Olusegun Olaniyi Adeniyi, Ewa Grochowska, Zexi Cai, Gesine Lühken

## Sheet: Supplementary Table S1
Supplementary Table S1. Mineral content of hay, concentrate, silage and oat grains fed to Polish-Merino sheep.
Mineral* (mg/kg DM)	Hay	Pellets Concentrate	Silage	Whole Oat grains
Cu	7.1	11.2	5.4	5.6
Zn	27.6	115	31.7	37.9
Fe	88.8	554	1040	95.4
Mo	0.47	0.98	0.36	0.75
Mn	95.4	217	37.9	47
*Analysis performed by Intertek Food Services GmbH

## Sheet: Supplementary Table S2
Supplementary Table S2. Real-time quantitative polymerase chain reaction primer sequences.
Gene	5'-3' forward primer sequence	5'-3' reverse primer sequence	References
GAPDH	GGTCGGAGTGAACGGATTTG	TGGCAACGATGTCCACTTTG	Schulze et al. ( 2017)
ACTB	GCAGATGTGGATCAGCAAGC	GGGTGTAACGCAGCTAACAG	French et al. (2006)
ALDH1A3	CTCGATAAAGCACTGAAGCTG	CCAGCGCATATTCACCTAGTTC	This study
APOA4	GATGTTCCTAAAGGCTGTGGTC	CTTGGAAGAGGGTGTTGAGC	This study
FMN2	AGAAAGACCTGAGAGCCTGTG	TCTCCGTCAGTGAGTTCTCC	This study
NIPAL1	TGTCACTAGAGCTGGACAAGG	TGGCAGGAGCGAAAGCATA	This study
NR4A1	CAAAGGCTTCTTCAAGCGCA	TCCTTTCAGGCTGTCTGTCC	This study
CYP1A1	CATCCCACACAGTACCACA	CTCAGATGGATCCTCCCATAG	This study
DHCR7	GAGGTTGGAGGGCCCAAT	ACGAAGTAGTACACGATGAAGGG	This study
FDPS	GGATCTTGGCAGATTCACAGAAA	CATCAATGCCCGCCATATACA	This study
MVD	GTCCTGATCCTCGTGGTGA	AACTGGTTGCTATCCTTCATGGT	This study
SPATC1L	GGAGGAGCTACTACCTGAAT	GACTTGATGGACGTCTGTTT	This study

## Sheet: Supplementary Table S3
Supplementary Table S3. Summary statistics of clean reads and mapping.
SampleName	CleanReads	CleanGC (%)	CleanQ20 (%)	CleanQ30 (%)	Mapping (%)
LLC1	51143737	44.51	97.64	94.2	94.36
LLC2	51989452	44.76	98.48	94.31	94.25
LLC3	51178747	44.34	98.48	94.33	95.2
LLC4	56200751	45.04	98.59	94.64	93.48
LLC5	54628680	46.16	98.61	94.73	91.46
LLC6	58249823	45.26	98.61	94.71	94.28
HLC1	58257813	45.34	98.52	94.46	92.92
HLC2	54505173	44.18	98.32	93.86	95.95
HLC3	59014497	45.48	98.56	94.59	91.87
HLC4	51543094	45.02	98.52	94.44	94.33
HLC5	50012737	44.73	98.67	95.09	95.36
HLC6	54314091	45.65	98.59	94.64	93.53

## Sheet: Supplementary Table S4a
Supplementary Table S4a Significantly (FDR ≤ 0.05 and |log2foldchange| ≥ 1) up- and downregulated differentially expreessed genes in the HLC group for dataset 1.
Gene symbol	log2foldChange	lfcSE	FDR	Expression
PPDPFL	2.44687	0.485667	0.00111675	upregulated
PPP1R27	1.32152	0.271802	0.0013396	upregulated
APOA4	6.28652	1.3615	0.00313296	upregulated
ZNF585B	1.26366	0.277801	0.00358972	upregulated
AGBL2	1.44096	0.316591	0.00358972	upregulated
COL28A1	2.22051	0.494729	0.004435	upregulated
TTC21A	1.16161	0.258784	0.004435	upregulated
SLC30A8	3.72093	0.84528	0.00562254	upregulated
FMN2	1.98537	0.452331	0.00578869	upregulated
NR4A1	1.19731	0.284411	0.0100496	upregulated
LOC105610560	1.8257	0.433396	0.0100496	upregulated
EXD1	1.40551	0.341777	0.0125469	upregulated
LOC105603471	1.16717	0.283637	0.0125469	upregulated
LOC105602776	2.04575	0.503649	0.0150385	upregulated
LOC121816519	1.05892	0.264122	0.0172772	upregulated
SLC45A3	1.5448	0.387775	0.0189263	upregulated
LMNTD1	1.05112	0.269948	0.0247421	upregulated
LOC114114831	1.14783	0.29707	0.0270768	upregulated
C1H3orf85	1.24081	0.321619	0.0270768	upregulated
SLC15A2	1.02235	0.267054	0.0279051	upregulated
NIPAL1	1.15101	0.301225	0.0280287	upregulated
SNAI2	1.34686	0.352261	0.0280287	upregulated
LOC101119765	3.74288	0.984898	0.029766	upregulated
C18H14orf132	1.09562	0.289167	0.0304405	upregulated
SERPINI2	3.17131	0.848817	0.0352798	upregulated
ALDH1A3	1.19676	0.320383	0.0352798	upregulated
ASB5	1.54938	0.414813	0.0352798	upregulated
LOC114117878	1.84012	0.499526	0.0387812	upregulated
SYT1	3.28262	0.899388	0.0412667	upregulated
KIF14	1.34102	0.369777	0.0443326	upregulated
LOC105614854	1.3885	0.384875	0.0464774	upregulated
LOC101107697	-5.38983	0.908454	5.14648e-05	downregulated
FCRL3	-3.30314	0.602489	0.000238596	downregulated
LOC101110679	-1.22324	0.221508	0.000238596	downregulated
CYP1A1	-1.01321	0.187202	0.000238596	downregulated
DCDC2	-1.02335	0.189725	0.000238596	downregulated
LOC101114456	-1.9344	0.364789	0.000328814	downregulated
KCNT2	-1.15959	0.23281	0.00111675	downregulated
LOC101103439	-1.76807	0.356569	0.00111675	downregulated
LOC121820074	-1.14229	0.234002	0.00130055	downregulated
SPATC1L	-1.42384	0.308048	0.00313296	downregulated
CUX2	-1.35406	0.293583	0.00313296	downregulated
INSIG1	-1.42836	0.310571	0.00319075	downregulated
FDPS	-1.79267	0.404521	0.00505716	downregulated
LOC101122347	-1.15735	0.267367	0.0070127	downregulated
SQLE	-1.38381	0.328678	0.0100496	downregulated
LOC114118711	-5.0886	1.21765	0.0105564	downregulated
H1-5	-1.0612	0.255979	0.0117238	downregulated
MVD	-1.13885	0.275234	0.0118974	downregulated
LOC105604659	-1.01223	0.251909	0.0171061	downregulated
CA3	-1.03482	0.262578	0.0217882	downregulated
LOC105606875	-1.78588	0.457825	0.0243907	downregulated
NEFH	-2.14721	0.557706	0.0272357	downregulated
LOC105605730	-1.07232	0.279956	0.0279051	downregulated
LOC101112029	-1.26314	0.329676	0.0279051	downregulated
LOC101113583	-1.17946	0.309072	0.0282525	downregulated
PSPH	-1.03914	0.275552	0.0319488	downregulated
PEMT	-1.2377	0.332958	0.0366722	downregulated
LOC101118484	-1.09243	0.294209	0.0366722	downregulated
DHCR7	-1.0619	0.28709	0.0378446	downregulated
IL9R	-1.49135	0.40349	0.0378706	downregulated
SSTR5	-1.8164	0.496686	0.0407107	downregulated
COL6A5	-1.51629	0.418351	0.0443326	downregulated
TSPO	-1.04554	0.290799	0.0474819	downregulated

## Sheet: Supplementary Table S4b
Supplementary Table S4b Significantly (FDR ≤ 0.05 and |log2foldchange| ≥ 1) up- or downregulated differentially expreessed genes in the HLC group for dataset 2.
Gene symbol	log2foldChange	lfcSE	FDR	Expression
LOC101120103	3.06153	0.259576	3.48192e-28	upregulated
GPX3	2.97082	0.257892	5.84383e-27	upregulated
PPDPFL	2.82053	0.250041	6.85008e-26	upregulated
LOC114117878	2.20372	0.282271	7.51028e-12	upregulated
LOC101115927	1.18143	0.156493	5.21024e-11	upregulated
CPQ	1.28214	0.171483	8.21663e-11	upregulated
APOA1	1.07064	0.153114	2.04859e-09	upregulated
ERICH4	1.98198	0.284132	2.20996e-09	upregulated
ELAVL2	3.26493	0.501921	4.63363e-08	upregulated
GABRG1	1.85995	0.298254	2.0786e-07	upregulated
AIG1	1.0204	0.168198	5.73463e-07	upregulated
LOC105616317	1.04634	0.175271	9.66371e-07	upregulated
SERPINI2	2.75207	0.468836	1.61572e-06	upregulated
CHMP4C	1.8729	0.321527	2.02726e-06	upregulated
GRIK2	1.3639	0.240278	4.3352e-06	upregulated
NUDT8	1.50662	0.273966	1.02614e-05	upregulated
LDHB	1.36539	0.251104	1.3867e-05	upregulated
LOC101119765	4.72889	0.870794	1.42025e-05	upregulated
LOC105608837	2.72412	0.530644	6.32338e-05	upregulated
APOC3	1.02999	0.202893	8.11973e-05	upregulated
LOC114115030	1.1313	0.224217	9.31383e-05	upregulated
MFSD2A	1.59367	0.323691	0.000159417	upregulated
ODC1	1.26394	0.261126	0.000222971	upregulated
SNAI2	1.57734	0.328552	0.000268943	upregulated
HTATIP2	1.06954	0.223303	0.000281611	upregulated
FMN2	2.10229	0.443164	0.000343044	upregulated
GPAT3	1.80008	0.393811	0.000716989	upregulated
LOC101120408	2.15596	0.47722	0.000891297	upregulated
ATP8B4	1.53216	0.339976	0.000908013	upregulated
ZNF585B	1.57417	0.350137	0.000947565	upregulated
LOC101106471	1.07348	0.240214	0.00105827	upregulated
TTC21A	1.57061	0.352624	0.00110696	upregulated
APOA4	6.993	1.57272	0.00113802	upregulated
ZDBF2	2.67007	0.617335	0.00177841	upregulated
KEF53_t22	1.23616	0.290197	0.00227676	upregulated
LOC121820079	2.39286	0.563118	0.00236951	upregulated
ASAH2	1.25272	0.299199	0.00298766	upregulated
LOC114117546	2.15597	0.515583	0.00301841	upregulated
NEK10	1.18368	0.285714	0.0034472	upregulated
CCNA1	2.10439	0.508854	0.00353801	upregulated
LOC114109131	1.52549	0.370493	0.0037596	upregulated
HTR4	1.529	0.37485	0.00431291	upregulated
KCNH5	3.0767	0.757287	0.00442107	upregulated
DCHS2	3.04386	0.751169	0.00460164	upregulated
SLC45A3	1.7519	0.43574	0.00512655	upregulated
LOC114117254	1.07204	0.268062	0.00541563	upregulated
MEIOB	1.27112	0.319897	0.0058206	upregulated
LOC105602763	1.2426	0.314042	0.00615226	upregulated
CFAP206	1.39837	0.354099	0.00626301	upregulated
LOC105603471	1.41037	0.359588	0.00679323	upregulated
NR4A1	1.52816	0.390935	0.00709364	upregulated
LOC105612174	1.25398	0.323232	0.00766441	upregulated
SLCO2A1	1.46267	0.377404	0.00774967	upregulated
APOD	1.26825	0.327367	0.00775634	upregulated
LOC114114851	1.2732	0.32912	0.00787552	upregulated
LOC105607270	1.5154	0.393704	0.00834686	upregulated
COL28A1	1.75089	0.454885	0.00834686	upregulated
FOS	1.24466	0.324099	0.00853225	upregulated
ALDH1A3	1.41323	0.368951	0.00874896	upregulated
PRUNE2	1.06384	0.279166	0.00930798	upregulated
ARHGEF19	2.01366	0.530038	0.00969235	upregulated
TRIQK	1.32433	0.351607	0.0107483	upregulated
LOC114109666	3.09282	0.822279	0.0109323	upregulated
LOC121819085	2.07034	0.551805	0.0113044	upregulated
RFX8	6.24696	1.66883	0.0116099	upregulated
LOC114113251	3.85508	1.03356	0.0121989	upregulated
MIOX	3.50664	0.941567	0.0123338	upregulated
CFAP44	1.18986	0.320436	0.0127536	upregulated
C1H3orf85	1.34503	0.362661	0.012862	upregulated
KIF14	1.116	0.300867	0.012862	upregulated
LOC105602776	2.79934	0.755136	0.012862	upregulated
EXD1	1.68001	0.453892	0.0130591	upregulated
RPH3AL	1.22831	0.334267	0.0142477	upregulated
LMNTD1	1.28412	0.350046	0.0144525	upregulated
SPATA48	5.7632	1.57088	0.0144525	upregulated
LAMA2	1.07756	0.294329	0.0147564	upregulated
NIPAL1	1.35122	0.371001	0.0154527	upregulated
LOC121816057	3.58617	0.986906	0.0157108	upregulated
LOC101102122	1.31057	0.367882	0.0195211	upregulated
LOC121818292	2.37651	0.667999	0.019819	upregulated
LOC105606890	5.67634	1.59636	0.019897	upregulated
LOC114109434	2.27898	0.645463	0.0214236	upregulated
LOC114113915	1.23167	0.352339	0.023835	upregulated
PEX11A	1.05957	0.305843	0.0259245	upregulated
LOC121816946	1.01062	0.292993	0.027104	upregulated
ZNF382	1.09752	0.319159	0.0280159	upregulated
LOC114108786	1.14318	0.333892	0.0291042	upregulated
SLC15A2	1.15007	0.336597	0.029703	upregulated
FANCD2	3.11801	0.914138	0.0298457	upregulated
LOC121818051	3.34857	0.982071	0.0298928	upregulated
LOC121818302	1.40421	0.412407	0.0301722	upregulated
C21H11orf86	1.12499	0.331821	0.0317356	upregulated
KRT77	4.77104	1.42979	0.0371041	upregulated
SPTB	1.08978	0.331699	0.0433371	upregulated
SLC22A4	2.21354	0.675166	0.0440803	upregulated
C12H1orf105	2.65937	0.811109	0.0440803	upregulated
ARMC12	1.03937	0.317634	0.0447349	upregulated
LOC114116062	2.10427	0.643614	0.0449458	upregulated
SH3GL2	1.85106	0.568735	0.0469983	upregulated
LOC101118310	2.50162	0.769982	0.0474875	upregulated
ASB5	1.82665	0.564624	0.0488089	upregulated
LOC106990846	1.07077	0.331091	0.0488339	upregulated
LOC121819726	1.2264	0.379459	0.0490749	upregulated
LOC101107119	-2.65549	0.178389	6.7848e-46	downregulated
FDPS	-2.39244	0.222371	1.79793e-23	downregulated
TM7SF2	-2.17269	0.223628	7.19073e-19	downregulated
DHCR7	-1.49406	0.167018	7.72177e-16	downregulated
LOC101112029	-1.66322	0.185701	7.72177e-16	downregulated
INSIG1	-1.99542	0.223784	8.90339e-16	downregulated
CSAD	-2.46097	0.29942	3.42033e-13	downregulated
LOC114108618	-2.53256	0.311969	7.18887e-13	downregulated
LOC101119509	-1.43826	0.180308	2.0903e-12	downregulated
NSDHL	-1.21518	0.162624	8.21663e-11	downregulated
MVD	-1.43454	0.198203	4.47887e-10	downregulated
CDHR5	-2.89092	0.407461	1.19931e-09	downregulated
FASN	-2.16328	0.306281	1.42783e-09	downregulated
PLK4	-1.48203	0.210033	1.42783e-09	downregulated
DDX58	-1.18445	0.169056	1.94487e-09	downregulated
GUCA2B	-2.9658	0.426014	2.33656e-09	downregulated
LOC121820074	-1.38782	0.200532	2.99982e-09	downregulated
ACSS2	-1.33217	0.194817	5.15023e-09	downregulated
SLC17A8	-2.02654	0.309023	3.37232e-08	downregulated
LOC101115576	-1.18826	0.18287	4.68813e-08	downregulated
NOSTRIN	-1.46694	0.227618	6.44013e-08	downregulated
LOC105605730	-1.18232	0.183771	6.70435e-08	downregulated
LOC114117773	-4.22579	0.657828	6.92777e-08	downregulated
RTP4	-1.39445	0.219849	1.14122e-07	downregulated
LOC101110679	-1.40353	0.223648	1.70885e-07	downregulated
LOC101104700	-1.87024	0.299266	1.964e-07	downregulated
LOC101109915	-1.60938	0.263632	4.6462e-07	downregulated
SQLE	-1.56756	0.260479	7.55535e-07	downregulated
MIF	-1.17515	0.195862	8.2369e-07	downregulated
PARP3	-1.79115	0.300438	9.91144e-07	downregulated
HSD17B7	-1.26092	0.212211	1.09356e-06	downregulated
OCIAD2	-2.26684	0.385364	1.53385e-06	downregulated
PEG3	-1.7707	0.301849	1.61773e-06	downregulated
DHCR24	-1.19239	0.204904	2.05426e-06	downregulated
LOC121818477	-1.86495	0.324028	2.94107e-06	downregulated
RNF213	-1.04861	0.18272	3.1801e-06	downregulated
LOC105614373	-1.88365	0.331849	4.3352e-06	downregulated
KCNT2	-1.11078	0.198852	6.92465e-06	downregulated
TNFRSF9	-1.54809	0.277036	6.92465e-06	downregulated
ZNFX1	-1.25559	0.226345	8.34841e-06	downregulated
MVK	-1.03549	0.187707	9.61574e-06	downregulated
LOC101123417	-1.86359	0.337695	9.61574e-06	downregulated
MX1	-1.89281	0.343964	1.02165e-05	downregulated
DCDC2	-1.2293	0.224034	1.06503e-05	downregulated
CYP1A1	-1.0703	0.199266	1.94782e-05	downregulated
XPNPEP2	-1.25436	0.238222	3.43023e-05	downregulated
HAPLN3	-1.04892	0.202597	5.32006e-05	downregulated
ANO1	-1.15832	0.224456	5.62754e-05	downregulated
PEMT	-1.63518	0.319659	6.87341e-05	downregulated
LDLR	-1.13671	0.222748	7.14664e-05	downregulated
VCAN	-1.3055	0.258281	8.99748e-05	downregulated
EPSTI1	-1.46711	0.291038	9.33887e-05	downregulated
FADS1	-1.31303	0.260619	9.33887e-05	downregulated
BST-2A	-1.46323	0.291274	9.95797e-05	downregulated
MSMO1	-1.03044	0.205421	0.000102238	downregulated
SSTR5	-2.6092	0.529256	0.000155956	downregulated
LOC105609869	-1.07877	0.219695	0.000168554	downregulated
LOC114112219	-1.34169	0.274234	0.000180551	downregulated
HERC6	-1.77947	0.364883	0.000193418	downregulated
RETSAT	-1.10961	0.228297	0.00020579	downregulated
LOC101113583	-1.26133	0.259486	0.00020579	downregulated
IFI44L	-1.16689	0.240832	0.000219791	downregulated
RDH11	-1.17483	0.246461	0.000311362	downregulated
LOC101107697	-4.78013	1.01757	0.000422328	downregulated
LOC101110189	-4.69786	1.00347	0.000452326	downregulated
HMGCS1	-1.04845	0.22682	0.00058475	downregulated
LOC114108679	-3.38598	0.732746	0.00058475	downregulated
FABP1	-1.23306	0.268433	0.000649544	downregulated
LOC101120447	-1.98935	0.433085	0.000649544	downregulated
LOC114117873	-1.08068	0.239562	0.000908013	downregulated
TSPO	-1.37937	0.310668	0.00115448	downregulated
SCD	-3.45378	0.777661	0.00115448	downregulated
EP4C	-2.48249	0.561875	0.00126747	downregulated
IRF9	-1.07617	0.243732	0.00127461	downregulated
RSAD2	-1.07125	0.243427	0.00135358	downregulated
LOC101107809	-1.08854	0.248239	0.00143317	downregulated
TSPAN15	-1.29313	0.296955	0.00161149	downregulated
LOC101110467	-1.31959	0.303375	0.00162457	downregulated
LOC101118189	-4.55767	1.04866	0.00163931	downregulated
LOC101103439	-1.78995	0.417481	0.00206505	downregulated
MROH6	-1.12005	0.262253	0.0021804	downregulated
DHX58	-1.01575	0.241415	0.00279288	downregulated
H1-5	-1.34204	0.320312	0.00298643	downregulated
CTSZ	-1.08921	0.260154	0.00298766	downregulated
LOC121817401	-1.26298	0.302838	0.00315026	downregulated
ARFIP2	-1.06266	0.255761	0.00335036	downregulated
LOC101112122	-1.8194	0.43803	0.00335036	downregulated
NTAN1	-1.08109	0.260558	0.00339512	downregulated
NMRAL1	-1.21652	0.294313	0.00354922	downregulated
LOC101117763	-1.22359	0.29782	0.0038186	downregulated
LOC101108781	-1.82829	0.448524	0.00433923	downregulated
LOC105603000	-1.08206	0.265818	0.00434927	downregulated
LOC101118224	-2.68965	0.660774	0.00434927	downregulated
IL9R	-1.729	0.424966	0.00436067	downregulated
FETUB	-1.1202	0.275478	0.00437746	downregulated
MCEMP1	-1.68724	0.41782	0.00478261	downregulated
LOC101102344	-1.83316	0.453967	0.00478261	downregulated
FCRL3	-3.34412	0.836486	0.00541563	downregulated
PDK4	-1.23341	0.308279	0.00541563	downregulated
TMEM132B	-1.67187	0.417703	0.00541563	downregulated
LOC105606875	-2.60256	0.653192	0.00564457	downregulated
ALDH1L1	-1.07389	0.270232	0.0058206	downregulated
LOC101112936	-1.19963	0.302079	0.00584791	downregulated
IL1B	-1.69061	0.428053	0.00626301	downregulated
SPATC1L	-1.30856	0.33267	0.00661966	downregulated
LOC114109532	-2.40323	0.612811	0.00679323	downregulated
RTP3	-1.33136	0.340531	0.00709364	downregulated
BST-2B	-1.12885	0.289504	0.00728493	downregulated
SLC12A1	-1.01645	0.260656	0.00728493	downregulated
PSPH	-1.13929	0.29278	0.00742776	downregulated
PTPRR	-1.16979	0.302016	0.00775634	downregulated
LOC114113098	-2.79337	0.724254	0.00822355	downregulated
FADS2	-1.20919	0.314077	0.00834686	downregulated
LOC101114456	-1.59815	0.416412	0.00855539	downregulated
LOC105604659	-1.06342	0.280404	0.00983678	downregulated
PFKFB4	-1.32563	0.353462	0.0113293	downregulated
IKBKE	-1.29101	0.346243	0.0122145	downregulated
LOC105608279	-1.0696	0.288476	0.012862	downregulated
S1PR3	-1.82814	0.495289	0.0135084	downregulated
LOC101121216	-1.01792	0.277017	0.0142477	downregulated
XAF1	-1.04635	0.28565	0.0146939	downregulated
KCTD14	-1.08591	0.296892	0.0149046	downregulated
LOC106990414	-1.37263	0.375769	0.0151295	downregulated
LOC100101238	-1.07386	0.294626	0.0154325	downregulated
EIF2AK2	-1.01685	0.279386	0.0155032	downregulated
HK3	-1.04813	0.289758	0.0165598	downregulated
LOC101119572	-2.98014	0.830964	0.0182243	downregulated
SLC51B	-1.2197	0.342304	0.0195211	downregulated
LOC101118999	-1.10957	0.311414	0.0195211	downregulated
LOC101122347	-1.41383	0.398171	0.020213	downregulated
ABCA12	-5.3791	1.52154	0.0213033	downregulated
LOC114117911	-2.17132	0.615301	0.0214914	downregulated
LOC114118711	-4.26039	1.21329	0.0227422	downregulated
TSKU	-2.34917	0.672302	0.0238942	downregulated
LOC106991529	-1.20696	0.347111	0.0250162	downregulated
COL6A5	-1.79109	0.517256	0.0260159	downregulated
NOX5	-1.57061	0.453984	0.0261622	downregulated
LOC114109692	-1.59511	0.464184	0.0281861	downregulated
CA3	-1.03375	0.300967	0.0281935	downregulated
LOC101116841	-1.18285	0.345633	0.0291865	downregulated
ITGAM	-1.03985	0.304629	0.0297976	downregulated
LOC101118484	-1.44575	0.426877	0.0320603	downregulated
LRRC23	-1.3213	0.391174	0.0327736	downregulated
RNASE6	-2.05712	0.609005	0.0327736	downregulated
DLK1	-1.97104	0.585814	0.0340135	downregulated
MUC5AC	-1.47789	0.441357	0.0358619	downregulated
LOC105604782	-1.51195	0.458429	0.0418593	downregulated
FBN3	-1.52302	0.470625	0.0488089	downregulated
LOC114112057	-1.90893	0.591543	0.0495709	downregulated

## Sheet: Supplementary Table S5
Supplementary Table S5 Protein-protein interaction network clusters of DEGs associated with differences in liver coppper levels for datasets 1 and 2.
Dataset	Cluster number	Cluster color	Gene count	Primary description	Protein names
1
	1	Light green	3	Sterol biosynthesis	DHCR7, SQLE, MVD
	2	Blue	3	Retinol metabolism	CYP26A1, CYP1A1, ALDH1A3
2
	1	Light green	8	Sterol biosynthesis	DHCR7, HSD17B7, NSDHL, SQLE, DHCR24, TM7SF2, MSMO1, HMGCS1
	2	Blue	4	Retinol metabolism	CYP26A1, RETSAT, RDH11, ALDH1A3
	3	Yellow	3	Chylomicron remodeling	APOA4, APOC3, FABP1
	4	Purple	3	Steroid hormone biosynthesis	CYP1A1, W5PKI7_SHEEP, CYP7A1
	5	Brown	3	Negative regulation of viral genome replication, and Response to interferon-alpha	EIF2AK2, RSAD2, IFI44L
	6	Cyan	2	-	FASN, SCD
	7	Red	2	Fructose and mannose metabolism	HK3, PFKFB4
	8	Light brown	2	-	MX1, IRF9
	9	Dark green	2	Cholesterol biosynthesis	MVD, MVK
	10	Purple	2	Cytoplasmic pattern recognition receptor signaling pathway in response to virus	DDX58, DHX58
	11	Pink	2	Metalloendopeptidase inhibitor activity	BST-2B, BST-2A
